# Supplementary material for: High-Strength Double-Network Conductive Hydrogels Based on Polyvinyl Alcohol and Polymerizable Deep Eutectic Solvent
Source: Molecules. 2023 Jun 10;28(12):4690. doi: 10.3390/molecules28124690 (PMC10301373; doi:10.3390/molecules28124690)
Supplement: Supplementary file 1 [file molecules-28-04690-s001.zip]

Archive with 1 entries (1 files):
- molecules-2427121-supplementary.pdf
